# Supplementary material for: Global patterns of prognostic biomarkers across disease space
Source: Sci Rep. 2022 Dec 19;12:21893. doi: 10.1038/s41598-022-25209-y (PMC9763245; doi:10.1038/s41598-022-25209-y)
Supplement: Supplementary file 1 — Supplementary Tables. [file 41598_2022_25209_MOESM1_ESM.xlsx]

## Sheet: Index
Supplimentery Tables
Supplimentery Table 1	Comparison of Model Performances
Supplimentery Table 2	List of 209 Diseases in UK Biobank with Incidence and C-index
Supplimentery Table 3	List of Removed Biomarkers
Supplimentery Table 4	Hazard Ratios for all covariates and 209 diseases in UK Biobank
Supplimentery Table 5	UMAP-DBSCAN Disease Clusters
Supplimentery Table 6	Discordant Pairs of Diseases UK Biobank
Supplimentery Table 7	Discordant Pairs of Diseases in HCUP
Supplimentery Table 8	Description of UK Biobank Baseline Characteristics of Population
Supplimentery Table 9	Description of HCUP Baseline Characteristics of Population
Supplimentery Table 10	Abbreviations
Supplimentery Table 11	UK Biobank - Comparision of Biomaker Values from Two Visits

## Sheet: Table 1
Model	Clustering	Silhouette Score	Calinski-Harabasz Index	Davies-Bouldin Index	No of Clusters	No of Noise
Lasso	HDBSCAN	0.78	423	0.9	30	4
Ridge	HDBSCAN	0.85	1437	0.3	34	2
Non-Regularized	HDBSCAN	0.77	1368	0.33	26	2
Lasso	DBSCAN	0.89	2215	0.12	41	0
Ridge	DBSCAN	0.92	7081	0.1	42	0
Non-Regularized	DBSCAN	0.57	146	1.6	44	7
Random-Ridge	DBSCAN	0.52	64.1	0.97	55	15

## Sheet: Table 2
ICD	C-index	Count	Meaning	ICD Class
I10	0.748	112927	I10 Essential (primary) hypertension	I
E78	0.732	53818	E78 Disorders of lipoprotein metabolism and other lipidaemias	E
K29	0.622	42719	K29 Gastritis and duodenitis	K
K57	0.664	41136	K57 Diverticular disease of intestine	K
K44	0.632	39329	K44 Diaphragmatic hernia	K
J45	0.637	37337	J45 Asthma	J
I25	0.745	36556	I25 Chronic ischaemic heart disease	I
K21	0.618	35683	K21 Gastro-oesophageal reflux disease	K
K62	0.581	32228	K62 Other diseases of anus and rectum	K
I84	0.563	31892	I84 Haemorrhoids	I
E11	0.871	29261	E11 Non-insulin-dependent diabetes mellitus	E
M17	0.687	29081	M17 Gonarthrosis [arthrosis of knee]	M
N39	0.657	27390	N39 Other disorders of urinary system	N
M19	0.688	26203	M19 Other arthrosis	M
I20	0.735	25449	I20 Angina pectoris	I
H26	0.74	23683	H26 Other cataract	H
K63	0.641	22181	K63 Other diseases of intestine	K
I48	0.76	22139	I48 Atrial fibrillation and flutter	I
M54	0.63	21562	M54 Dorsalgia	M
K52	0.619	21312	K52 Other non-infective gastro-enteritis and colitis	K
K40	0.785	21049	K40 Inguinal hernia	K
E03	0.705	20958	E03 Other hypothyroidism	E
M23	0.591	20261	M23 Internal derangement of knee	M
K80	0.679	19795	K80 Cholelithiasis	K
D12	0.658	19363	D12 Benign neoplasm of colon, rectum, anus and anal canal	D
E66	0.846	19224	E66 Obesity	E
M13	0.695	19151	M13 Other arthritis	M
M25	0.617	19071	M25 Other joint disorders, not elsewhere classified	M
F32	0.661	18765	F32 Depressive episode	F
M79	0.642	18612	M79 Other soft tissue disorders, not elsewhere classified	M
F17	0.896	18179	F17 Mental and behavioural disorders due to use of tobacco	F
D64	0.737	18059	D64 Other anaemias	D
K59	0.64	17737	K59 Other functional intestinal disorders	K
M16	0.692	16956	M16 Coxarthrosis [arthrosis of hip]	M
N92	0.923	16896	N92 Excessive, frequent and irregular menstruation	N
K30	0.583	16821	K30 Dyspepsia	K
N40	0.844	16565	N40 Hyperplasia of prostate	N
C44	0.69	15930	C44 Other malignant neoplasms of skin	C
N81	0.759	15187	N81 Female genital prolapse	N
H25	0.752	15015	H25 Senile cataract	H
J18	0.732	14881	J18 Pneumonia, organism unspecified	J
K92	0.605	14676	K92 Other diseases of digestive system	K
G56	0.627	14509	G56 Mononeuropathies of upper limb	G
K22	0.644	14304	K22 Other diseases of oesophagus	K
I83	0.596	14178	I83 Varicose veins of lower extremities	I
C50	0.729	14102	C50 Malignant neoplasm of breast	C
N84	0.762	13967	N84 Polyp of female genital tract	N
D25	0.813	13924	D25 Leiomyoma of uterus	D
N95	0.752	13482	N95 Menopausal and other perimenopausal disorders	N
J44	0.823	13345	J44 Other chronic obstructive pulmonary disease	J
M75	0.571	13064	M75 Shoulder lesions	M
B96	0.693	13036	B96 Other bacterial agents as the cause of diseases classified to other chapters	B
D50	0.754	13019	D50 Iron deficiency anaemia	D
M20	0.685	13014	M20 Acquired deformities of fingers and toes	M
K20	0.626	12950	K20 Oesophagitis	K
N32	0.679	12287	N32 Other disorders of bladder	N
M47	0.66	11974	M47 Spondylosis	M
K31	0.652	11640	K31 Other diseases of stomach and duodenum	K
J22	0.715	11590	J22 Unspecified acute lower respiratory infection	J
I21	0.747	11415	I21 Acute myocardial infarction	I
M51	0.612	10898	M51 Other intervertebral disk disorders	M
L72	0.558	10778	L72 Follicular cysts of skin and subcutaneous tissue	L
A09	0.634	10766	A09 Diarrhoea and gastro-enteritis of presumed infectious origin	A
F41	0.634	10708	F41 Other anxiety disorders	F
L03	0.696	10516	L03 Cellulitis	L
M81	0.775	9918	M81 Osteoporosis without pathological fracture	M
E87	0.751	9766	E87 Other disorders of fluid, electrolyte and acid-base balance	E
N17	0.801	9312	N17 Acute renal failure	N
N18	0.861	9082	N18 Chronic renal failure	N
I50	0.796	8926	I50 Heart failure	I
D17	0.584	8865	D17 Benign lipomatous neoplasm	D
C61	0.848	8655	C61 Malignant neoplasm of prostate	C
J34	0.59	8627	J34 Other disorders of nose and nasal sinuses	J
I95	0.713	8464	I95 Hypotension	I
J90	0.714	8410	J90 Pleural effusion, not elsewhere classified	J
K58	0.622	8207	K58 Irritable bowel syndrome	K
C77	0.629	8147	C77 Secondary and unspecified malignant neoplasm of lymph nodes	C
G47	0.746	8004	G47 Sleep disorders	G
H02	0.654	7957	H02 Other disorders of eyelid	H
L98	0.616	7849	L98 Other disorders of skin and subcutaneous tissue, not elsewhere classified	L
H40	0.688	7512	H40 Glaucoma	H
M65	0.595	7478	M65 Synovitis and tenosynovitis	M
F10	0.794	7461	F10 Mental and behavioural disorders due to use of alcohol	F
C78	0.675	7399	C78 Secondary malignant neoplasm of respiratory and digestive organs	C
I51	0.75	7240	I51 Complications and ill-defined descriptions of heart disease	I
N85	0.755	7044	N85 Other noninflammatory disorders of uterus, except cervix	N
N83	0.761	6875	N83 Noninflammatory disorders of ovary, Fallopian tube and broad ligament	N
M48	0.68	6744	M48 Other spondylopathies	M
N20	0.671	6679	N20 Calculus of kidney and ureter	N
A41	0.699	6601	A41 Other septicaemia	A
M06	0.738	6587	M06 Other rheumatoid arthritis	M
M15	0.724	6515	M15 Polyarthrosis	M
K25	0.661	6358	K25 Gastric ulcer	K
G55	0.607	6127	G55 Nerve root and plexus compressions in diseases classified elsewhere	G
D22	0.56	6104	D22 Melanocytic naevi	D
I44	0.75	6063	I44 Atrioventricular and left bundle-branch block	I
K56	0.641	5961	K56 Paralytic ileus and intestinal obstruction without hernia	K
H35	0.735	5836	H35 Other retinal disorders	H
K76	0.734	5828	K76 Other diseases of liver	K
C79	0.686	5796	C79 Secondary malignant neoplasm of other sites	C
I73	0.727	5702	I73 Other peripheral vascular diseases	I
J98	0.702	5690	J98 Other respiratory disorders	J
I80	0.677	5499	I80 Phlebitis and thrombophlebitis	I
M10	0.867	5405	M10 Gout	M
M72	0.69	5401	M72 Fibroblastic disorders	M
I26	0.695	5399	I26 Pulmonary embolism	I
K42	0.734	5389	K42 Umbilical hernia	K
D23	0.571	5340	D23 Other benign neoplasms of skin	D
N93	0.808	5305	N93 Other abnormal uterine and vaginal bleeding	N
M67	0.563	5289	M67 Other disorders of synovium and tendon	M
G40	0.675	5191	G40 Epilepsy	G
K66	0.615	5078	K66 Other disorders of peritoneum	K
I63	0.738	5027	I63 Cerebral infarction	I
N80	0.826	4999	N80 Endometriosis	N
E86	0.735	4989	E86 Volume depletion	E
H91	0.701	4959	H91 Other hearing loss	H
D70	0.643	4914	D70 Agranulocytosis	D
K43	0.669	4850	K43 Ventral hernia	K
K02	0.623	4765	K02 Dental caries	K
I47	0.656	4679	I47 Paroxysmal tachycardia	I
N35	0.628	4649	N35 Urethral stricture	N
H53	0.632	4644	H53 Visual disturbances	H
H33	0.59	4422	H33 Retinal detachments and breaks	H
K26	0.683	4385	K26 Duodenal ulcer	K
K60	0.62	4377	K60 Fissure and fistula of anal and rectal regions	K
K51	0.614	4348	K51 Ulcerative colitis	K
C18	0.666	4317	C18 Malignant neoplasm of colon	C
G43	0.638	4310	G43 Migraine	G
L82	0.624	4295	L82 Seborrhoeic keratosis	L
I67	0.74	4194	I67 Other cerebrovascular diseases	I
I49	0.68	4136	I49 Other cardiac arrhythmias	I
N30	0.656	4131	N30 Cystitis	N
J33	0.738	4130	J33 Nasal polyp	J
K13	0.582	4110	K13 Other diseases of lip and oral mucosa	K
E10	0.908	4108	E10 Insulin-dependent diabetes mellitus	E
I35	0.76	4101	I35 Nonrheumatic aortic valve disorders	I
N13	0.648	4052	N13 Obstructive and reflux uropathy	N
N73	0.767	3873	N73 Other female pelvic inflammatory diseases	N
E14	0.868	3867	E14 Unspecified diabetes mellitus	E
K08	0.592	3829	K08 Other disorders of teeth and supporting structures	K
A04	0.642	3827	A04 Other bacterial intestinal infections	A
N28	0.72	3822	N28 Other disorders of kidney and ureter, not elsewhere classified	N
K35	0.523	3821	K35 Acute appendicitis	K
L90	0.587	3784	L90 Atrophic disorders of skin	L
K81	0.656	3746	K81 Cholecystitis	K
N50	0.783	3738	N50 Other disorders of male genital organs	N
I34	0.716	3730	I34 Nonrheumatic mitral valve disorders	I
M24	0.579	3692	M24 Other specific joint derangements	M
E83	0.712	3672	E83 Disorders of mineral metabolism	E
J96	0.788	3669	J96 Respiratory failure, not elsewhere classified	J
B37	0.681	3662	B37 Candidiasis	B
G45	0.691	3656	G45 Transient cerebral ischaemic attacks and related syndromes	G
I45	0.715	3645	I45 Other conduction disorders	I
L57	0.718	3581	L57 Skin changes due to chronic exposure to nonionising radiation	L
L02	0.651	3391	L02 Cutaneous abscess, furuncle and carbuncle	L
L40	0.658	3387	L40 Psoriasis	L
C34	0.796	3381	C34 Malignant neoplasm of bronchus and lung	C
J32	0.592	3380	J32 Chronic sinusitis	J
K04	0.581	3252	K04 Diseases of pulp and periapical tissues	K
H04	0.662	3248	H04 Disorders of lachrymal system	H
M35	0.731	3161	M35 Other systemic involvement of connective tissue	M
J47	0.747	3155	J47 Bronchiectasis	J
K83	0.71	3039	K83 Other diseases of biliary tract	K
I08	0.755	3034	I08 Multiple valve diseases	I
H52	0.645	2981	H52 Disorders of refraction and accommodation	H
C67	0.76	2968	C67 Malignant neoplasm of bladder	C
D05	0.729	2933	D05 Carcinoma in situ of breast	D
N48	0.795	2859	N48 Other disorders of penis	N
K90	0.69	2848	K90 Intestinal malabsorption	K
C43	0.633	2842	C43 Malignant melanoma of skin	C
N47	0.797	2824	N47 Redundant prepuce, phimosis and paraphimosis	N
K85	0.661	2792	K85 Acute pancreatitis	K
M43	0.686	2774	M43 Other deforming dorsopathies	M
J43	0.843	2773	J43 Emphysema	J
E05	0.684	2771	E05 Thyrotoxicosis [hyperthyroidism]	E
M21	0.653	2682	M21 Other acquired deformities of limbs	M
D69	0.716	2680	D69 Purpura and other haemorrhagic conditions	D
N90	0.718	2657	N90 Other noninflammatory disorders of vulva and perineum	N
K82	0.624	2573	K82 Other diseases of gallbladder	K
B34	0.587	2541	B34 Viral infection of unspecified site	B
G93	0.62	2484	G93 Other disorders of brain	G
L30	0.633	2479	L30 Other dermatitis	L
E04	0.68	2466	E04 Other non-toxic goitre	E
G81	0.726	2448	G81 Hemiplegia	G
J38	0.627	2437	J38 Diseases of vocal cords and larynx, not elsewhere classified	J
M77	0.601	2408	M77 Other enthesopathies	M
K50	0.702	2380	K50 Crohn's disease [regional enteritis]	K
I24	0.736	2352	I24 Other acute ischaemic heart diseases	I
K91	0.671	2347	K91 Postprocedural disorders of digestive system, not elsewhere classified	K
M70	0.628	2332	M70 Soft tissue disorders related to use, overuse and pressure	M
M50	0.581	2259	M50 Cervical disk disorders	M
G57	0.649	2218	G57 Mononeuropathies of lower limb	G
N41	0.807	2196	N41 Inflammatory diseases of prostate	N
M46	0.685	2195	M46 Other inflammatory spondylopathies	M
I71	0.82	2176	I71 Aortic aneurysm and dissection	I
D18	0.527	2148	D18 Haemangioma and lymphangioma, any site	D
M89	0.582	2134	M89 Other disorders of bone	M
M84	0.584	2119	M84 Disorders of continuity of bone	M
I77	0.769	2111	I77 Other disorders of arteries and arterioles	I
M85	0.721	2101	M85 Other disorders of bone density and structure	M
H43	0.666	2086	H43 Disorders of vitreous body	H
C20	0.641	2070	C20 Malignant neoplasm of rectum	C
E89	0.676	2065	E89 Postprocedural endocrine and metabolic disorders, not elsewhere classified	E
N19	0.786	2053	N19 Unspecified renal failure	N
G62	0.703	2034	G62 Other polyneuropathies	G
I69	0.739	2016	I69 Sequelae of cerebrovascular disease	I
M18	0.673	2010	M18 Arthrosis of first carpometacarpal joint	M

## Sheet: Table 3
List of Removed Biomarkers
Haematocrit percentage
Neutrophill percentage
Reticulocyte percentage
Eosinophill percentage
Platelet crit
Basophill percentage
Mean corpuscular volume
Apolipoprotein A
Nucleated red blood cell percentage
Red blood cell (erythrocyte) count
Neutrophill count
Cholesterol
High light scatter reticulocyte count
Aspartate aminotransferase
Mean sphered cell volume
Apolipoprotein B

## Sheet: Table 4
Covariate	M81	E78	I50	J45	M23	K66	K58	M72	I71	I20	N17	H52	E04	J18	L90	D69	E87	D12	H04	G56	J90	N41	M54	K40	I48	J32	H25	K30	M24	M75	K92	N93	I69	E10	D50	G45	M47	M79	K02	M16	I34	C67	N73	B34	E03	K81	C78	N80	B96
Alanine Amino Transferase	-0.0103522	0.0186083	-0.0056637	0.0082683	0.0107571	-0.0008082	-0.0064922	0.00577602	-0.0123551	0.00772443	0.00184491	-0.0020654	-0.0069688	-0.0058464	-0.0004636	0.0114919	-0.0032606	0.00840192	-0.0042065	0.00692819	-0.0052519	0.00393087	0.00965512	-0.0022806	-0.0100594	0.00174479	-0.0118657	-0.0009578	0.00087044	0.00432341	0.00428929	-0.0166407	-0.0069499	0.0062389	-0.005838	0.00259713	-0.0007034	-0.0011897	-0.0047082	-0.0089689	-0.0056755	-0.0026314	-0.0118396	0.00597102	-0.0052597	0.00427416	-0.0029214	-0.0061491	-0.0029717
Albumin	-0.0229555	0.00156259	-0.0246787	-0.0245358	0.00090902	-0.0073997	-0.0089655	0.00163501	-0.0147222	-0.0102936	-0.0323955	-0.0040987	-0.0074752	-0.0386744	-0.0052724	-0.0102855	-0.0263618	-0.0120144	-0.0020846	-0.0048944	-0.0278014	-0.0026122	-0.0110485	-0.0038488	-0.0312877	-0.0048285	-0.0198883	0.00027582	-0.0045015	0.00076493	-0.0151004	-0.0046777	-0.0072992	-0.0125432	-0.0290222	-0.0105677	-0.0082823	-0.0191935	-0.0098661	-0.0141331	-0.0108925	-0.0037961	-0.0088864	-0.0097254	-0.0243146	-0.0087522	-0.014758	-0.0039219	-0.0243636
Alkaline Phosphatase	0.0213345	0.0107793	0.00969569	0.00461378	-0.001744	0.0167218	0.00825786	0.00103254	0.00862142	0.0135572	0.0255645	-0.0014842	0.00790358	0.0260114	-0.0015965	0.014737	0.0235149	0.00746811	0.00011376	0.00674821	0.0216124	-0.000142	0.011314	-0.0120076	0.00499424	0.00638826	0.00964865	0.00984319	-0.0017015	-0.0061305	0.0172586	-0.0081595	0.0110534	0.0115864	0.0257415	0.00315503	0.0140183	0.019361	0.00494173	0.0207567	0.00393285	0.00164725	0.00085475	0.00576318	0.0231446	0.0104826	0.0236786	-0.0119668	0.0219079
Basophill count	0.00723881	0.0115558	0.00556895	0.0147512	0.00123756	0.00593609	0.00927884	-0.0021905	0.00119166	0.00433273	0.00738734	0.00046735	-0.0004148	0.00562091	0.00099422	0.00250794	0.00980439	0.00195982	0.00108038	-0.0008604	0.00739977	-0.004386	0.00943168	0.00055619	0.00239412	0.00393875	0.00626477	0.0043344	-0.0074795	0.00266823	0.00452561	0.00577641	0.00322359	0.00596373	0.0122341	0.00368861	0.00770742	0.00792723	0.00547142	-0.000987	0.00087755	0.0069218	0.00621711	0.00772336	0.00899006	0.00504765	0.00542617	0.00708025	0.00703394
Body mass index BMI	-0.0482002	0.0774685	0.0624008	0.0620072	0.0644198	0.0385293	0.0129622	-0.019733	0.0037883	0.053043	0.0558974	-0.0039992	0.0125326	0.0248759	0.0115678	0.00513702	0.0186242	0.0292333	-0.0070165	0.0627161	0.00670806	-0.0026025	0.0545479	-0.0532905	0.0675795	0.00032711	0.0121775	0.00158263	0.0206034	0.0385808	0.0167268	0.0120995	0.0165467	0.0344645	0.0299129	0.00520454	0.0572317	0.078934	0.0201774	0.0610936	0.00235568	0.00617949	0.018909	0.0135584	0.0566586	0.035546	0.00978461	0.0170616	0.0337325
bs(Age at recruitment, 4)[0]	-0.392359	-0.523463	-0.33934	-0.0677497	0.0560639	-0.0881165	-0.0483515	-0.188032	-0.232341	-0.358854	-0.295285	-0.164456	-0.0503382	-0.321301	-0.0648193	-0.108659	-0.290098	-0.294493	-0.146535	-0.0151951	-0.257821	-0.150739	-0.0888003	-0.282218	-0.527645	-0.0228233	-0.584678	-0.135776	0.0498125	-0.0351018	-0.0801651	0.173595	-0.119389	-0.0468049	-0.142265	-0.180985	-0.233102	-0.0703614	0.0354267	-0.368636	-0.193352	-0.219535	0.0470025	0.0164136	-0.203186	-0.0705359	-0.250053	0.139047	-0.207153
bs(Age at recruitment, 4)[1]	0.0749209	0.155348	-0.0666976	-0.028033	0.143356	-0.0175254	0.0123864	0.0948892	-0.0385236	0.0879304	-0.0483646	0.0325816	0.0285351	-0.0395289	0.00988568	0.00941885	-0.0457137	0.20194	0.00835675	0.0943584	-0.0133958	0.0777199	-0.0455605	0.0690355	-0.0534288	0.0758288	-0.0571278	0.115178	-0.0374306	0.0653338	0.00614203	-0.175861	-0.0215734	-0.0161928	-0.0680608	-0.0183822	0.0455051	0.00706411	-0.011735	0.0922357	-0.0185363	-0.016576	-0.16582	0.00159764	0.110129	0.0437157	0.0629447	-0.227665	0.0222449
bs(Age at recruitment, 4)[2]	0.377728	0.633867	0.328973	0.0902897	-0.0469181	0.079551	0.0366615	0.183476	0.207422	0.412284	0.306517	0.149151	0.0364482	0.317779	0.0709195	0.0972919	0.278061	0.37167	0.153387	0.0255875	0.259414	0.140366	0.118486	0.288835	0.547146	0.0115129	0.55334	0.114717	-0.0533426	0.069355	0.107307	-0.156357	0.10965	0.0348672	0.179882	0.17628	0.249144	0.125986	-0.0345003	0.396087	0.174054	0.211437	-0.0412696	-0.0116818	0.228767	0.0604871	0.263501	-0.13251	0.196082
bs(Age at recruitment, 4)[3]	0.661519	0.958668	0.666323	0.155033	-0.156221	0.126368	0.0154441	0.204332	0.401474	0.694454	0.627837	0.212748	0.0674828	0.699575	0.0973786	0.256047	0.580572	0.394693	0.247754	0.245243	0.502303	0.111517	0.31962	0.387959	0.987465	0.0205851	1.07759	0.216234	-0.0678857	0.0833139	0.288405	-0.151673	0.299067	0.113222	0.38028	0.29307	0.468109	0.236217	-0.0670841	0.657876	0.365637	0.342935	-0.114976	0.0134709	0.441679	0.113889	0.447096	-0.158096	0.461864
C - Reactive Protein	0.0165043	0.00214897	0.0246001	0.0223959	-0.0033572	0.0122067	0.0102142	-0.001013	0.012181	0.00564835	0.0310929	0.00010251	0.00013353	0.0445648	-0.001767	0.00854241	0.0226463	0.00092624	0.00269117	0.0111244	0.0249298	-3.19e-05	0.0171372	-0.0066248	0.0218949	0.00912522	0.00439525	0.00404331	0.00202964	0.0111652	0.0100585	0.0011635	0.00960672	-0.0017838	0.0105725	0.00130423	0.0175095	0.0221925	0.00623436	0.0138684	0.0028693	-0.0023926	0.00758783	0.00597604	0.0138495	0.010512	0.0234599	0.00010411	0.0292386
Calcium	0.0291984	0.0222981	-0.0071524	0.00181962	0.00332743	0.00032711	0.00946124	-0.0076752	0.00327349	-7.96e-06	-0.0034831	0.00211589	0.0125598	-0.0009459	0.00076944	-0.0066385	-0.0073322	0.00183647	0.00569769	0.00509304	-0.0064301	-0.0075123	0.00212366	-0.0104897	-0.0045564	-0.0002088	0.00597511	0.00528629	-1.14e-06	0.00112915	-0.0054908	-0.007844	-0.0045881	0.00611876	-0.0104425	-0.0006619	0.00849051	-0.0066541	0.00342937	0.00392309	0.00057156	-0.0018925	0.00672967	-0.0023091	0.0117802	-0.0008376	0.00681761	0.00248303	-0.0051245
Creatinine	-0.0452291	0.0124464	0.0059381	-0.0139864	0.00761143	-0.0021857	-0.0089585	0.00974599	0.00791338	0.0122663	0.00349266	-0.0023894	-0.0176763	-0.0072193	0.0012758	0.0014849	0.00453968	0.00775864	-0.010566	-0.0105263	0.00313624	0.0133025	-0.0052437	0.0319188	0.00410679	-0.0064256	-0.0052977	-0.0007759	-0.0037911	-0.0035517	0.00301461	-0.006508	0.00140628	0.00786589	0.00165411	0.00238604	-0.008876	-0.0032527	-0.0005316	-0.0142707	0.00461318	0.00653411	-0.0143155	-0.0024439	-0.0145982	-0.0026696	-0.0056813	-0.0153964	0.00458758
Cystatin - C	0.0478102	0.0467426	0.0689785	0.0267394	-0.0152957	0.0179705	0.00968838	-0.0009362	0.0282095	0.0474528	0.0969422	0.00787682	0.0124104	0.0792279	0.00911075	0.0311603	0.0794964	0.0260527	0.00755187	0.018226	0.0502657	0.00130238	0.0370113	0.00391026	0.0592596	-0.0054792	0.0410406	0.00648621	0.00036873	0.00296186	0.036269	-0.0017638	0.0278333	0.0248937	0.0466181	0.0186897	0.028616	0.0449047	0.0173086	0.017111	0.0318652	0.0121198	0.00470892	0.0115177	0.0468631	0.0194905	0.0282136	-0.009938	0.0628419
Eosinophill count	-0.0014274	0.0145885	0.0115753	0.0671886	-0.0011473	0.0032289	-0.003596	0.00079524	0.00352959	0.0173113	0.0111214	-0.0030934	-0.0023471	0.0165127	-0.0004802	-0.009172	0.00874228	0.00222876	0.00063469	0.00394684	0.00532291	-0.0026391	0.00011817	0.00095843	0.00571934	0.0236291	0.00679915	-0.0007046	0.0007829	-0.0063048	0.00621417	0.00166413	0.00417808	0.0114698	0.0143194	0.00114572	-0.0092653	-0.0045221	-0.0024127	-0.0033942	0.00133222	0.00683661	-0.0017738	0.00324064	0.0135838	-0.0013781	-0.0068715	-0.0034961	0.00331006
Gamma Gutamyl Transferase	0.0142096	0.0301529	0.0292385	0.00876106	0.00757273	0.011408	0.0076399	0.0030732	0.00988471	0.0217347	0.0376696	0.00303295	-0.0019081	0.0340805	0.00216192	0.0217398	0.0412693	0.023514	0.00933106	0.00793972	0.0265902	0.00154594	0.0169605	-0.0044121	0.0259644	0.00276629	0.0104151	0.00092727	0.00303551	0.00581477	0.0345558	-0.00072	0.0153064	0.0150579	0.0178735	0.00381154	0.0157227	0.0162308	0.00392563	0.00701162	0.009663	0.00279443	0.0022294	0.00241061	-0.0028939	0.011357	0.0112477	-0.0057098	0.0248467
Glucose	0.00605389	0.0322542	0.0332326	-0.0027797	-0.008458	0.00293447	0.00145276	0.0109601	-0.0088219	0.0254625	0.043454	-0.0013335	-0.0025183	0.0228705	-0.0008923	0.0106216	0.0385293	0.00973787	0.0040869	0.00269082	0.0172646	0.00439788	0.0112864	-0.0095106	0.017875	-0.0017613	0.0226258	0.00286577	-0.0022955	0.0078631	0.00182602	-0.0015672	0.00574611	0.0936504	0.0270501	0.01351	0.00823289	0.00384821	0.00480535	0.0024788	0.00784879	0.00275723	-0.0032756	0.00438004	0.00654313	0.00953815	0.00816162	-0.0017688	0.0238967
Glycated Haemoglobin (HbA1c)	0.00629803	0.0985084	0.0517738	0.0175935	-0.0049956	0.00231835	0.00296172	0.0105717	0.00663158	0.0614155	0.0565207	0.00387891	0.00378632	0.038639	0.00261526	0.00573158	0.0471981	0.0227874	0.0105479	0.0308519	0.0311403	0.00361543	0.0209125	-0.0136011	0.0297571	-5.62e-05	0.0374929	0.00079548	-0.0015201	0.0189966	0.0113206	-0.0075478	0.0181956	0.0812307	0.0540398	0.0149125	0.0149025	0.0244998	0.00964373	0.00121237	0.0143547	0.0135856	-0.0047469	0.0154711	0.0218148	0.0088553	0.0170161	-0.0115497	0.0339764
Haemoglobin concentration	-0.0482298	-0.0027974	-0.0044824	-0.0070642	0.00190086	-0.0016824	-0.0227074	0.0129725	0.0122801	-0.0017332	-0.033263	-0.0021675	-0.0070358	-0.0123628	-0.0092758	-0.0157732	-0.0409339	0.00900719	-0.0143362	-0.0182546	-0.0105115	0.0317216	-0.026335	0.0547446	0.00680951	-0.0003232	-0.0267418	-0.0234347	-0.0075791	-0.010151	-0.0142757	-0.0301055	-0.0029475	-0.0310035	-0.128749	0.00173243	-0.0265728	-0.0289096	-0.0029852	-0.0175312	-0.0061744	0.0134117	-0.0234878	-0.012879	-0.0464219	0.00767871	-0.0155489	-0.030429	-0.0222263
HDL cholesterol	0.0262646	-0.053784	-0.0297368	0.0135382	-0.0011757	-0.0086865	-0.0061863	0.0168284	-0.0313879	-0.0675054	-0.0238413	0.00438796	0.00191804	-0.0187675	0.00386787	-0.0116141	-0.002348	-0.0075603	0.0053481	0.00203446	-0.016477	-0.0219819	-0.0147595	-0.0215974	-0.0194447	-0.0010918	0.00417977	2.86e-05	0.00692277	-0.0110192	-0.0130284	-0.0016736	-0.014353	-0.0133381	-0.0181864	-0.0127726	-0.0052662	-0.0158965	-0.0105618	0.00675777	-0.0134478	-0.013518	0.00366096	-0.0121125	-0.0174465	-0.0185347	-0.0085203	-0.0081428	-0.0180614
High light scatter reticulocyte percentage	0.00351606	0.00999768	0.0152298	0.0135797	0.00231307	0.00485416	0.00335513	-0.0030957	0.00211604	0.0118671	0.00677523	-0.0002564	-0.0029848	0.00912091	0.00701182	0.00575874	0.0109807	0.0108398	0.00120003	0.00810338	0.00341642	-0.0013476	0.00637426	-0.0117119	0.00714506	0.00218878	0.00267898	0.00093596	0.00104097	0.00304082	0.00496746	0.00216124	0.00416679	0.00649328	-0.0018074	0.00151012	0.00623277	0.00988428	0.00272161	0.0028745	0.00271457	0.00116011	0.00220292	6.22e-05	0.00560363	0.00444839	0.00571061	0.00191606	0.0071757
IGF-1	-0.0295914	-0.0286254	-0.012402	-0.0247628	-0.0024722	-0.0115677	-0.0139291	-0.0232541	-0.0074239	-0.0266326	-0.0207649	-0.0027048	0.00524117	-0.019486	-0.0022294	-0.0143607	-0.0168359	-0.0049131	-0.0117446	-0.0026078	-0.0168981	0.00545157	-0.0178678	0.0101937	-0.0208123	0.00397754	-0.0271482	-0.01036	-0.0021775	-0.0116976	-0.0155636	0.00392592	-0.0108363	-0.0281854	-0.0171217	-0.0090071	-0.0143254	-0.0216616	-0.0073655	-0.0080854	-0.0037924	-0.0026508	-0.0016759	-0.0020412	-0.0416432	-0.0074276	0.0022005	0.0059881	-0.0125246
Immature reticulocyte fraction	-0.0016807	0.0498296	0.0242426	0.0185784	0.00854645	0.00343301	0.0057524	-0.0019831	0.0138606	0.0285272	0.023489	-0.0030001	-0.0008318	0.0206944	-0.0011397	0.012333	0.0128952	0.0161965	0.00794878	0.00878511	0.0109682	-0.0016057	0.0129861	-0.0143488	0.0141105	0.00124463	-0.0013142	-0.0076957	-0.0049827	0.00445791	0.018886	0.00492046	0.00911052	0.0132002	0.0214852	0.00549328	0.00950011	0.018288	0.0029519	0.0093001	0.00439781	0.0093835	0.00241418	0.00168585	0.0161429	0.00930196	0.00706608	0.00224817	0.0166674
LDL direct	-0.0015328	0.0764209	-0.0055081	-0.0014527	0.00494613	-0.0050352	-0.0055588	0.00620617	9.5e-05	0.0218323	-0.01225	-0.0003229	-0.0007631	-0.0082887	0.00705846	-0.0137519	-0.0165156	0.00425506	-0.0036092	0.00528366	-0.0097628	-0.0029341	-0.004424	-0.008282	-0.0130019	-0.0108551	0.00487075	-0.0022582	-0.000439	-0.007229	-0.0105639	-0.013079	-0.0128407	-0.0187184	-0.0091685	0.00724919	-0.003512	-0.0081756	0.00098941	0.00805434	-0.0080732	-0.0051625	-0.0066789	0.00027626	0.00878239	-0.0030106	-0.0015257	-0.0037755	-0.011401
Lymphocyte count	-0.0055561	-0.007696	-0.0120298	-0.0080023	0.00506865	0.00055392	-0.0047801	-0.0041149	-0.003182	-0.0047608	-0.0124523	-0.0013936	-0.0006183	-0.0054218	0.00237011	0.00577136	-0.0068801	-0.007187	-0.0011016	-0.0008784	-0.0079463	-0.0048941	0.00555265	-0.0069585	-0.00918	0.00319482	-0.0039382	0.00046988	-0.0020678	0.00250781	0.00023974	-0.0024063	-0.0036641	-0.0014785	-0.0051734	-0.0035746	-0.0014038	-0.0024449	-0.0023053	-0.0037947	-0.0031164	-0.0001857	0.00087125	0.00205982	0.00283774	-0.0030612	-0.0001238	-0.0003915	-0.0024226
Lymphocyte percentage	-0.0197284	-0.0120135	-0.038407	-0.0384062	0.0101805	-0.0077769	-0.0027753	-0.0049905	-0.0129436	-0.0151306	-0.0373961	-0.0065618	0.00050689	-0.0329353	-0.002223	-0.0162432	-0.0372571	-0.0148824	0.0039087	-0.0055595	-0.0298387	-0.0081047	-0.0028356	-0.0243154	-0.0330691	-0.0074126	-0.0027471	0.00583739	-0.0023372	0.00505267	-0.0149104	-0.0087595	-0.0109976	-0.0084338	-0.0314641	-0.0113175	-0.0055759	-0.0080836	-0.0068606	-0.0134019	-0.0147464	-0.0058746	-0.0009823	-0.0009523	-0.0098503	-0.0073238	-0.0216296	-0.0049046	-0.0215664
Mean corpuscular haemoglobin	0.00777505	-2.52e-06	0.00861215	-0.0101371	-0.0032862	-0.012162	-0.001704	0.0124545	0.0127345	-0.0002018	0.02032	-0.0035025	-0.0175417	0.0266916	0.00302038	0.0179385	0.0217447	0.0108817	0.00133541	0.0051932	0.0157765	-0.0066345	0.0020123	0.00809298	0.0215709	-0.0040599	-0.006733	-0.014015	-0.0006764	-0.0077772	0.00850265	-0.0060807	-0.0008739	-0.0069629	-0.0813691	0.00403999	0.0060559	0.00139752	-0.0046002	0.0218	0.00692048	0.00488346	-0.0093488	-0.0004168	0.00167371	-0.0028816	0.00807442	-0.0160153	-0.0007285
Mean corpuscular haemoglobin concentration	-0.0099711	-0.0037468	-0.0098052	-0.0100123	0.00707992	0.00063338	0.0008539	0.0043383	-0.0034325	0.00372774	-0.0120173	-0.000903	0.00438221	-0.0106116	0.00105593	-0.0045139	-0.0102755	-1.78e-05	-0.0016842	-0.0030528	-0.0052571	0.00083056	-0.0101534	0.0121225	-0.0047497	0.00054914	0.00220103	-0.0015594	-0.0020773	0.0001583	-0.0095678	-0.0045362	-0.0031813	-0.0081664	-0.0186308	0.00091091	-0.0060458	-0.010393	0.00270299	-0.0040359	-0.0024096	0.00043727	-0.0026605	0.00661116	-0.0085082	-0.0006549	-0.0056734	-0.0023395	-0.0022301
Mean platelet thrombocyte volume	-0.010014	0.00131577	0.00842697	-0.0096498	-0.005279	-0.0041027	-0.0090694	-0.0040991	-0.0066701	0.00155183	-0.0020848	-0.0018342	-0.0015012	-0.0172596	-0.0040095	0.00940209	-0.0114873	-0.0070493	-0.0014695	-0.0056408	-0.0055882	-0.0062193	-0.0061378	-0.0105819	0.0143787	-0.0014216	0.00024546	-0.0008989	-0.0010935	-0.0023743	-0.0061501	0.00344504	0.0066152	0.00467916	-0.0027509	-0.0042934	-0.0127985	-0.0047942	-0.0049556	-0.0080818	0.00851023	-0.0022772	0.00334218	-0.0021264	0.00878502	-0.0014904	-0.0111071	0.00908894	-0.0073291
Mean reticulocyte volume	0.0224277	-0.0015691	0.0247245	0.00927462	-0.0033224	0.00935601	-0.0006144	0.00745297	0.00728937	0.0114099	0.0327232	-0.0001827	-0.0061047	0.0318486	-0.0035225	0.0200282	0.0241638	0.00952766	0.00383955	0.00165434	0.019814	9.03e-05	0.0149305	0.0035378	0.0250636	-0.0007993	0.00728381	0.0017522	0.00250944	0.00502987	0.01328	-0.0016931	0.015713	-0.0007885	0.0165635	0.00833482	0.0112936	0.0136702	0.00758698	0.00587398	0.0107076	0.00775757	0.00154175	0.00772823	0.00074073	0.00018322	0.0134008	-0.005602	0.0172297
Monocyte count	-0.0041406	-0.0038984	0.0005206	0.00965003	-0.0002904	0.00051196	-0.0027645	0.00544297	0.0154535	-0.000293	-0.0002905	-0.0011864	0.002293	-0.0060639	-0.0034615	0.00447261	0.0224771	0.00300273	-0.001383	0.00030278	0.00076004	0.00460216	0.00544752	0.00649055	0.00449335	-0.0009201	0.00138426	-0.0020705	-0.0003059	0.00549209	0.00092754	-0.0017876	0.00052268	-0.0003684	0.0103432	0.00366778	0.00417816	-0.0039878	0.00540122	0.00261887	0.00218315	0.0135043	-0.0062725	-0.0009774	0.00462965	0.00040608	0.0080116	-0.0041297	-0.0004046
Monocyte percentage	-0.0023885	0.00930141	0.0124081	-0.005273	-0.0004264	-0.0025825	-0.0078743	0.00443956	0.00607597	0.0131592	0.0100907	-0.005166	-0.0052512	0.0129216	-0.0079201	0.00863526	0.008511	0.00749327	-0.0034794	-0.0034322	0.0121064	0.00863185	-0.0111856	0.0187267	0.0181822	0.0040707	-0.0001609	-0.0053209	0.00021991	-0.0029824	0.00434172	-0.0063354	0.00282542	0.00424706	0.00310342	0.00400169	-0.007738	-0.0040404	-0.0007813	-0.0007795	0.00788951	-0.0015107	-0.0109843	0.00466581	0.00157113	-0.0074222	0.00728661	-0.0081769	0.00911929
Nucleated red blood cell count	-0.0052677	0.00039608	-0.0024585	0.0025996	-0.0036529	-0.0055742	-0.0014454	-0.0036676	0.00023317	-0.0044617	-0.0015414	-0.0010661	0.00262251	-0.0032663	-0.0004457	0.00228962	-0.0011478	-0.0006428	0.00118045	-0.0020552	0.00330923	-0.0002894	0.0024828	-8.68e-05	-0.0027079	-0.0013035	-0.0017575	-0.0005233	-0.0059648	-0.0015127	0.00345373	0.00810265	-0.001914	0.00377724	-0.0033141	0.00121545	-0.0009766	0.00610426	0.00265903	-0.004328	0.00072565	0.00214755	-0.0020567	0.00327005	0.00033135	-0.0047089	-0.0040976	-0.0070526	0.00547739
Phosphate	0.0188329	0.0226058	0.00678579	0.00225789	0.00451487	8.38e-05	0.0067092	0.00044815	-0.0039094	0.00990095	-0.0034408	-0.0006673	0.00073294	0.00242085	0.00053472	-0.0033597	0.0160879	0.0039729	0.00472614	0.00868821	0.00344679	-0.0025021	0.00296757	-0.0173421	0.00585825	0.00266895	0.0079307	0.0056384	0.00175748	0.00109947	0.00419297	0.00649289	-6.25e-05	0.0006089	0.0124662	-0.0013388	0.00658592	0.013419	0.00529479	0.0161558	0.0140445	-0.0020821	-0.0022643	0.00500267	0.0194976	-0.0074679	0.00346396	-0.0066486	0.00573323
Platelet count	0.0106016	-0.0153688	-0.0157201	0.0265583	-0.003851	0.0068152	0.0142667	-0.0098671	-0.0232981	-0.0088395	-0.0151281	-0.0060321	0.00405906	0.00028449	0.00049455	-0.0542981	-0.0063293	-0.004085	-0.0019177	0.00811502	-0.0106967	-0.0118885	0.00408125	-0.0119996	-0.0353453	-0.0025163	0.00039444	0.00394647	-0.0008687	0.00666222	-0.0097263	0.00665918	0.00017999	-0.0017172	0.0326138	-0.002679	0.00264409	0.00352382	-0.0071116	0.00277443	-0.0131856	-0.0104702	0.0102623	-0.0024204	0.00442778	-0.0009888	0.0015719	0.00962319	0.00138957
Platelet distribution width	-0.0035962	0.00633106	0.0103046	-0.0113265	-0.0054811	-0.0009076	-0.0039691	0.0046701	0.00480069	0.0078418	0.0141217	-0.0018792	-0.001915	0.018594	0.00162539	0.0250018	0.00778107	0.0129498	-0.0051267	-0.0045729	0.014216	0.00812188	-0.0066867	0.00796601	0.0108535	0.00476104	0.00014505	-0.0047629	-0.0011158	-0.0068069	0.00620023	0.00093827	0.00067003	0.00571868	0.00089662	-0.0015143	-0.0059924	0.00157026	-0.0017564	-0.0044615	0.00411798	0.004205	-0.0036558	0.00463433	0.00522859	0.00709581	0.00557931	-0.0072716	0.00873805
Red blood cell erythrocyte distribution width	0.0235469	0.010536	0.043557	0.0182771	-0.0040472	0.0116814	0.00213551	0.00271171	0.0199244	0.00936283	0.0468545	-0.0043939	0.0104048	0.051474	0.00684599	0.0355373	0.0402747	0.015012	0.00395433	0.00402521	0.0391872	0.00080875	0.0155926	0.00288136	0.0333065	0.00567191	0.0118164	-0.0013521	-0.0040989	-0.0056438	0.0265604	0.00982082	0.015967	0.0113553	0.0917492	0.00440752	0.0136077	0.027416	0.0177238	0.00028665	0.0103944	0.00625255	0.00977203	0.00613861	0.015064	0.00527466	0.0256272	0.00918291	0.0360336
Reticulocyte count	-0.0040378	0.0220651	0.013336	0.00992385	0.00194123	0.00518238	0.00590147	-0.000649	0.00451296	0.0164556	0.0123753	-0.0014154	-0.0013652	0.00731073	-0.0008665	0.00720477	0.00664581	0.0133752	0.00173733	0.00585606	0.00382308	0.00309576	0.0106115	-0.0002152	0.0110778	0.00884265	0.00320965	0.00412194	0.00390171	0.0064475	0.0095105	-0.0028825	0.00224815	0.00881333	0.0088353	0.00125701	0.00389754	0.0049131	0.00539774	0.00541626	0.00215659	0.00320405	0.00338324	0.00038034	0.00691172	0.00862513	0.00444772	0.00165544	0.0119628
Sex	-0.217772	0.132621	0.102305	-0.0626979	0.0381981	-0.0250666	-0.11796	0.114775	0.105923	0.135469	0.103026	-0.0191797	-0.0793942	0.0804834	-0.0371867	0.0156262	0.0331969	0.0900173	-0.0310657	-0.0600409	0.0544549	0.177147	-0.0416642	0.418025	0.148814	0.0206326	-0.0286451	-0.0776287	-0.0139086	0.00174913	0.0340675	-0.137184	0.0300433	0.042354	0.0308926	0.0194893	-0.0510182	-0.0581017	0.00880782	-0.0447758	0.0183073	0.0963102	-0.162727	-0.0107253	-0.27915	-0.0109547	-0.0041086	-0.148682	0.00071801
SHBG	0.0405995	-0.0352274	-0.0004663	-0.0036815	-0.0147275	0.00111899	0.00677755	-0.0013039	0.00271543	-0.0197641	0.00206204	-0.0051617	0.00584227	0.0178503	0.00333629	0.0107516	0.0186382	-0.0081742	-0.0010161	0.00022707	0.0107334	-0.0148152	-0.0001647	-0.0229166	0.00860962	0.00036141	0.00132078	0.00492904	-0.0035103	0.0039026	0.00082847	0.0115014	0.00740528	0.00373961	0.00618465	-0.0013627	0.00851235	0.010801	-0.0041709	-0.0062128	0.0114683	-0.0048755	0.00883177	0.00288189	0.0155482	-0.0072739	0.0073094	0.00686689	0.0148716
Smoking status	0.00993202	0.0711491	0.0524866	-0.004645	0.00672717	0.0199915	0.00513675	0.0150063	0.073136	0.0471757	0.0498553	-0.0031884	-0.0058306	0.0899123	0.00592934	0.0115636	0.0478957	0.0528982	-0.0059822	0.023526	0.0397257	0.00139653	0.0431984	0.0103949	0.0296851	0.0129252	0.011651	0.00216651	0.00579085	0.0174855	0.0208649	-0.004806	0.0234194	0.0132108	0.0123612	0.0145478	0.0384873	0.0252016	0.018384	0.0159448	0.00408346	0.0478051	-0.0023491	0.00556462	0.0154412	0.00818566	0.0516393	-0.0069133	0.0337187
Systolic blood pressure automated reading	-0.0074281	0.05184	0.0215456	-0.0039492	-0.0130078	0.00171686	-0.0206903	0.00820621	0.0127338	0.0260554	0.0235155	0.0088048	0.00297272	0.00481578	0.00263301	-0.0022024	0.0318735	0.0111676	-0.0012849	-0.0049352	0.0164807	0.0067623	-0.0079911	0.00911029	0.0304179	0.00215449	0.0218844	-0.0088808	-0.0036716	-0.0146077	-0.0041893	-0.0106165	0.0134531	0.00512038	0.00665051	0.0180315	0.00209418	-0.0036362	-0.008612	0.015663	0.0151016	0.0110079	-0.0033857	-0.0069146	-0.0059182	-0.0084074	0.0103361	-0.0045627	0.0070266
Testosterone	-0.031413	0.0200986	0.0174499	-0.0082276	0.00662231	-0.004432	-0.0228564	0.0257187	0.017498	0.0211362	0.027873	-0.0026247	-0.0169833	0.0201657	-0.0054272	0.00696313	0.0136193	0.0131866	-0.0121027	-0.010805	0.0149444	0.0424971	-0.008601	0.0993524	0.0389581	0.00623391	-0.0128345	-0.0101019	0.00538651	0.00592626	0.00875737	-0.0344208	0.00658595	0.0101586	0.0118383	0.00594686	-0.0079075	-0.0116569	0.00507416	-0.0083817	0.004089	0.0135498	-0.0406899	0.00015083	-0.0500823	-0.0052351	-0.0049256	-0.0382143	0.00620323
Total bilirubin	-0.0175178	-0.0010142	0.00965846	-0.0157096	0.00135305	-0.0007493	-0.0116746	-0.0001944	0.00253279	0.00274429	0.00371479	0.0045632	-0.0048564	-0.0029628	-4.14e-05	0.00627995	-0.0036159	-0.0017839	-0.0024566	-0.0133971	-0.0002097	0.00028567	-0.0144704	0.0190795	0.0240606	-0.0024257	-0.0040779	-0.0116269	0.00263522	-0.0041702	-0.0049726	-0.00981	-0.0031036	-0.0012055	-0.0210472	-0.0053909	-0.0175763	-0.0126309	-0.0022754	-0.0046848	0.0118336	0.00165551	-0.0060919	-0.0045029	-0.0142289	0.00646134	-0.0138126	-0.0084555	-0.0070317
Total protein	-0.0082947	-0.0060631	0.00306451	-0.0064673	-0.0097989	-0.0028829	-0.0096614	-0.0077077	-0.0014453	-0.0003804	0.00550493	-0.0013994	-0.0040258	0.003822	-0.0042172	0.00655543	0.0106964	-0.0184855	0.00135786	-0.0051415	-0.0030403	-0.0002784	-0.0055081	-0.0142211	-0.0082161	0.00518106	-0.0013473	0.00067603	-0.006802	-0.0069154	0.00016128	0.00415066	0.00374104	-0.0064854	0.0106197	-0.0052485	-0.0019876	-0.005998	0.00635761	-0.0112761	-0.010329	-0.0033789	-0.0033127	0.00173224	0.0143117	-0.0019864	-0.0045529	-7.82e-05	-0.0023305
Townsend Deprivation Index at recruitment	0.0303971	0.0589724	0.0341583	0.0239343	-0.009406	0.00848176	0.0155406	-0.006598	0.00118799	0.0304945	0.0434595	0.00399186	0.0111956	0.0453308	-0.0040782	0.0108306	0.0376679	0.0145245	0.00093126	0.0209967	0.0246062	-0.0005055	0.0394954	-0.0005211	0.00454401	0.00701312	0.0213345	0.0172532	-0.0018106	0.00501014	0.0363093	0.00630961	0.0284697	0.0219814	0.0325314	0.00527123	0.0343883	0.0355256	0.0316083	-0.0060189	0.00625717	0.00016878	0.0056588	0.00885998	0.012794	0.0131203	0.0112961	0.00468383	0.0386753
Triglycerides	-0.0044839	0.0521418	0.00698048	0.00023013	0.0104072	0.010077	0.0102002	0.00015378	0.0030641	0.0240324	0.0105692	0.0029476	-9.18e-05	0.00321773	0.00328193	0.00144268	0.00646201	0.0151405	0.00354399	0.00942592	0.00079532	0.0024769	0.0104101	0.00179539	-0.0064141	-0.0009617	0.00354811	0.00277824	-0.0003175	0.0123785	0.00709327	-0.0091104	0.00223219	-0.0070956	0.00224576	0.00589287	0.017894	0.0151939	0.00790925	0.00510569	-0.0051151	0.00176503	0.00381684	-0.0008796	0.00838347	0.00522102	0.00939167	-0.0010174	0.0061039
Urate	-0.0323907	0.0357903	0.0449849	0.0037872	0.0145914	-0.0011841	-0.0174989	0.0195683	0.0176128	0.0302684	0.0570936	-0.00033	-0.0071555	0.0236083	0.00018863	0.0140697	0.0245635	0.0257159	-0.0028833	-0.0080125	0.0190508	0.0146478	-0.0043161	0.0207268	0.0524865	-0.0035222	0.00069542	-0.0124787	0.00302237	-0.0037118	0.0105244	-0.0137506	0.0167041	-0.0092551	-0.003042	0.0114977	-0.0044636	0.00555787	0.00229687	0.00929093	0.0230451	0.0111017	-0.011744	-0.0041318	-0.0083642	0.00752605	0.0108928	-0.0148251	0.0100517
Urea	-0.0009376	0.025262	0.0357538	-0.0077105	0.00854253	-0.0016168	-0.0064399	-0.0028667	0.0101758	0.0184747	0.0582163	0.00331571	0.00630964	0.0175095	-0.0002211	0.00451494	0.0176964	0.00029706	-0.0016702	0.0160382	0.0205046	0.00323269	0.0135099	0.017723	0.0372311	0.00082193	0.0167137	-0.0043799	0.00636733	0.0157363	0.00395798	-0.0027227	0.00676097	0.0258775	0.00177229	0.01266	0.0185236	0.0120524	-0.0085183	0.0277281	0.0160995	0.00868046	-0.0088483	0.0040441	0.00982582	0.00186481	0.00033418	-0.0157374	0.0173972
Vitamin D	0.0284739	0.00021588	-0.01775	-0.0033764	0.0282324	0.00181104	0.00478939	0.015765	-0.002646	-0.0048161	-0.0157726	-0.0035168	5.12e-05	-0.0168855	0.0112214	-0.0055267	-0.0173377	-0.0063354	0.0119639	0.0102769	-0.0056982	0.00413855	0.00811782	0.0163593	0.00524738	0.00275844	0.00211454	0.00732416	0.0145069	0.0226068	-0.0079214	0.00473508	-0.0097676	0.00276169	-0.0066121	-0.0020767	0.0191444	-0.0033792	-0.0121761	0.023713	0.00105757	-0.0002538	0.00317669	0.00441298	0.0044535	0.0008297	-0.003037	-0.0001694	-0.01394
White blood cell leukocyte count	0.0198377	0.0357718	0.0340593	0.0317967	-0.0101162	0.00734652	0.0134848	-0.000945	0.0160638	0.0270727	0.0351754	-0.0043587	0.00668591	0.0427817	-0.000526	0.00741859	0.0358805	0.0167109	0.00250231	0.00817383	0.0235568	0.00235095	0.0176051	-0.0008977	0.0203361	0.00925721	0.0128954	0.00285622	0.00048231	0.0125491	0.0101564	0.00842382	0.0151643	0.0160851	0.00987275	0.00530806	0.0200963	0.0198508	0.0150111	-0.0049578	0.010503	0.00859521	0.00924236	0.0041237	0.00751962	0.00675719	0.00632818	0.009767	0.0232972
[truncated: 160 more columns]

## Sheet: Table 5
Cluster No.	Diseases
1	'M24 Other specific joint derangements', 'M77 Other enthesopathies', 'G57 Mononeuropathies of lower limb', 'M67 Other disorders of synovium and tendon'
2	'G40 Epilepsy', 'K82 Other diseases of gallbladder', 'K60 Fissure and fistula of anal and rectal regions', 'G43 Migraine', 'K04 Diseases of pulp and periapical tissues', 'J38 Diseases of vocal cords and larynx, not elsewhere classified'
3	'M18 Arthrosis of first carpometacarpal joint', 'M20 Acquired deformities of fingers and toes', 'M43 Other deforming dorsopathies'
4	'C43 Malignant melanoma of skin', 'D22 Melanocytic naevi'
5	'E04 Other non-toxic goitre', 'E89 Postprocedural endocrine and metabolic disorders, not elsewhere classified', 'E05 Thyrotoxicosis [hyperthyroidism]'
6	'M23 Internal derangement of knee', 'M72 Fibroblastic disorders', 'L90 Atrophic disorders of skin', 'K35 Acute appendicitis', 'C20 Malignant neoplasm of rectum', 'D17 Benign lipomatous neoplasm', 'H33 Retinal detachments and breaks', 'C44 Other malignant neoplasms of skin', 'D23 Other benign neoplasms of skin', 'L57 Skin changes due to chronic exposure to nonionising radiation', 'L82 Seborrhoeic …
7	K66 Other disorders of peritoneum', 'K02 Dental caries', 'K62 Other diseases of anus and rectum', 'K43 Ventral hernia', 'C18 Malignant neoplasm of colon', 'I84 Haemorrhoids', 'K08 Other disorders of teeth and supporting structures'
8	'K40 Inguinal hernia', 'N40 Hyperplasia of prostate', 'C61 Malignant neoplasm of prostate'
9	'J32 Chronic sinusitis', 'J33 Nasal polyp', 'J34 Other disorders of nose and nasal sinuses'
10	'M75 Shoulder lesions', 'M51 Other intervertebral disk disorders', 'G55 Nerve root and plexus compressions in diseases classified elsewhere'
11	'C50 Malignant neoplasm of breast', 'N85 Other noninflammatory disorders of uterus, except cervix', 'D25 Leiomyoma of uterus', 'N84 Polyp of female genital tract', 'N92 Excessive, frequent and irregular menstruation', 'N81 Female genital prolapse', 'N95 Menopausal and other perimenopausal disorders'
12	'A04 Other bacterial intestinal infections', 'K25 Gastric ulcer'
13	'H52 Disorders of refraction and accommodation', 'K64', 'D18 Haemangioma and lymphangioma, any site'
14	'K31 Other diseases of stomach and duodenum', 'K29 Gastritis and duodenitis'
15	'G56 Mononeuropathies of upper limb', 'M54 Dorsalgia', 'M47 Spondylosis', 'M48 Other spondylopathies'
16	'N41 Inflammatory diseases of prostate', 'C67 Malignant neoplasm of bladder', 'N48 Other disorders of penis', 'N50 Other disorders of male genital organs', 'N47 Redundant prepuce, phimosis and paraphimosis'
17	'M70 Soft tissue disorders related to use, overuse and pressure', 'M21 Other acquired deformities of limbs', 'I83 Varicose veins of lower extremities'
18	M81 Osteoporosis without pathological fracture', 'H04 Disorders of lachrymal system', 'L72 Follicular cysts of skin and subcutaneous tissue', 'K13 Other diseases of lip and oral mucosa', 'M84 Disorders of continuity of bone', 'M35 Other systemic involvement of connective tissue', 'N90 Other noninflammatory disorders of vulva and perineum', 'M85 Other disorders of bone density and structure', 'M06…
19	'K58 Irritable bowel syndrome', 'K30 Dyspepsia', 'N93 Other abnormal uterine and vaginal bleeding', 'N73 Other female pelvic inflammatory diseases', 'N80 Endometriosis', 'F32 Depressive episode', 'N83 Noninflammatory disorders of ovary, Fallopian tube and broad ligament', 'F41 Other anxiety disorders'
20	'D69 Purpura and other haemorrhagic conditions', 'K92 Other diseases of digestive system', 'K56 Paralytic ileus and intestinal obstruction without hernia', 'K90 Intestinal malabsorption', 'K51 Ulcerative colitis', 'K91 Postprocedural disorders of digestive system, not elsewhere classified', 'C77 Secondary and unspecified malignant neoplasm of lymph nodes', 'B37 Candidiasis', "K50 Crohn's disease …
21	'D12 Benign neoplasm of colon, rectum, anus and anal canal', 'K63 Other diseases of intestine', 'K57 Diverticular disease of intestine'
22	'I34 Nonrheumatic mitral valve disorders', 'H91 Other hearing loss', 'L30 Other dermatitis', 'I47 Paroxysmal tachycardia', 'I49 Other cardiac arrhythmias', 'I45 Other conduction disorders'
23	'C78 Secondary malignant neoplasm of respiratory and digestive organs', 'C79 Secondary malignant neoplasm of other sites'
24	'G45 Transient cerebral ischaemic attacks and related syndromes', 'B34 Viral infection of unspecified site', 'L02 Cutaneous abscess, furuncle and carbuncle', 'H43 Disorders of vitreous body', 'L98 Other disorders of skin and subcutaneous tissue, not elsewhere classified', 'I24 Other acute ischaemic heart diseases', 'N35 Urethral stricture', 'G93 Other disorders of brain', 'N30 Cystitis', 'M46 Oth…
25	'I69 Sequelae of cerebrovascular disease', 'G81 Hemiplegia'
26	'M79 Other soft tissue disorders, not elsewhere classified', 'A09 Diarrhoea and gastro-enteritis of presumed infectious origin', 'I73 Other peripheral vascular diseases', 'I67 Other cerebrovascular diseases', 'I77 Other disorders of arteries and arterioles', 'K52 Other non-infective gastro-enteritis and colitis', 'K59 Other functional intestinal disorders', 'I63 Cerebral infarction'
27	'E03 Other hypothyroidism', 'M13 Other arthritis', 'M19 Other arthrosis'
28	'J90 Pleural effusion, not elsewhere classified', 'A41 Other septicaemia', 'B95', 'L03 Cellulitis'
29	'J45 Asthma', 'J47 Bronchiectasis', 'C34 Malignant neoplasm of bronchus and lung', 'J43 Emphysema'
30	'M16 Coxarthrosis [arthrosis of hip]', 'M15 Polyarthrosis', 'M25 Other joint disorders, not elsewhere classified', 'M17 Gonarthrosis [arthrosis of knee]'
31	'K81 Cholecystitis', 'L40 Psoriasis', 'K26 Duodenal ulcer', 'K83 Other diseases of biliary tract', 'K20 Oesophagitis', 'E83 Disorders of mineral metabolism', 'K85 Acute pancreatitis', 'K22 Other diseases of oesophagus', 'K80 Cholelithiasis'
32	'K21 Gastro-oesophageal reflux disease', 'K44 Diaphragmatic hernia'
33	'I80 Phlebitis and thrombophlebitis', 'I26 Pulmonary embolism'
34	'I44 Atrioventricular and left bundle-branch block', 'N19 Unspecified renal failure', 'I08 Multiple valve diseases', 'I35 Nonrheumatic aortic valve disorders'
35	'I50 Heart failure', 'N17 Acute renal failure', 'I48 Atrial fibrillation and flutter', 'I10 Essential (primary) hypertension', 'N18 Chronic renal failure', 'I51 Complications and ill-defined descriptions of heart disease', 'M10 Gout'
36	'E87 Other disorders of fluid, electrolyte and acid-base balance', 'I95 Hypotension', 'E86 Volume depletion'
37	'D50 Iron deficiency anaemia', 'D64 Other anaemias'
38	'I71 Aortic aneurysm and dissection', 'K42 Umbilical hernia', 'G47 Sleep disorders', 'N20 Calculus of kidney and ureter', 'N32 Other disorders of bladder', 'N13 Obstructive and reflux uropathy', 'E66 Obesity', 'N28 Other disorders of kidney and ureter, not elsewhere classified'
39	'H25 Senile cataract', 'H26 Other cataract', 'H35 Other retinal disorders'
40	'E10 Insulin-dependent diabetes mellitus', 'E14 Unspecified diabetes mellitus', 'E11 Non-insulin-dependent diabetes mellitus'
41	'J18 Pneumonia, organism unspecified', 'B96 Other bacterial agents as the cause of diseases classified to other chapters', 'J22 Unspecified acute lower respiratory infection', 'N39 Other disorders of urinary system', 'F17 Mental and behavioural disorders due to use of tobacco', 'J96 Respiratory failure, not elsewhere classified', 'J44 Other chronic obstructive pulmonary disease'
42	E78 Disorders of lipoprotein metabolism and other lipidaemias', 'I20 Angina pectoris', 'I25 Chronic ischaemic heart disease'

## Sheet: Table 6
Disease 1	Disease 2	Comorbidity Association (UK Biobank)	Correlation
J18	L03	0.099	0.939671
M79	K52	0.1	0.930097
B96	K52	0.092	0.929936
B96	K59	0.088	0.916391
M79	K29	0.081	0.894257
K52	M54	0.1	0.887141
M25	K52	0.086	0.884033
J18	K92	0.079	0.874764
K52	M13	0.078	0.864271
K92	E87	0.094	0.863395
K29	M13	0.08	0.849884
N39	M13	0.073	0.847113
M13	K44	0.089	0.837076
K59	M13	0.081	0.835441
E87	K29	0.068	0.830489
N39	M19	0.085	0.828561
M15	M54	0.085	0.825825
F32	K44	0.082	0.82203
K57	K21	0.064	0.820904
K44	E03	0.063	0.818835
G47	I25	0.092	0.81844
K52	K43	0.099	0.807763
D64	B96	0.082	0.807203
K59	K31	0.073	0.806272
K52	K44	0.08	0.80372
K22	K52	0.095	0.800451
J44	K63	0.072	0.798531
K62	K21	0.061	0.798334
K44	M19	0.055	0.796078
K62	M79	0.079	0.794634
H25	M19	0.1	0.793704
J98	K57	0.092	0.784577
M54	K21	0.093	0.783811
K22	K57	0.087	0.78143
M54	E03	0.073	0.780792
K20	K62	0.069	0.779664
K20	K52	0.078	0.778981
B96	I10	0.073	0.770909
M48	F32	0.098	0.769525
K63	K59	0.085	0.768549
E86	I48	0.094	0.766615
M54	K57	0.081	0.763537
I20	E11	0.072	0.76157
N83	N95	0.098	0.761149
K63	K25	0.094	0.75927
H25	H02	0.099	0.758332
K59	K44	0.089	0.75735
I84	K44	0.056	0.755059
M25	E03	0.086	0.754984
K52	K21	0.092	0.751912
K20	K59	0.073	0.751685
K31	K62	0.093	0.751296
N39	K57	0.072	0.751201
K57	M47	0.091	0.751156
F41	K29	0.079	0.749573
M25	I95	0.086	0.747882
N39	I10	0.094	0.742306
E66	N39	0.093	0.740635
B96	I48	0.079	0.740295
K63	K21	0.066	0.734017
K29	I84	0.079	0.733637
M47	K44	0.061	0.733038
E87	K31	0.099	0.732501
M25	D64	0.085	0.732318
J18	I10	0.065	0.730096
J44	K59	0.089	0.72878
K21	E03	0.068	0.727582
J44	K62	0.094	0.726192
K31	E03	0.077	0.723367
M25	I10	0.082	0.722136
B96	K21	0.084	0.718126
N17	J44	0.086	0.717479
N39	F41	0.076	0.714102
K62	M54	0.066	0.71192
K62	M13	0.09	0.709495
D64	M19	0.086	0.708984
M06	K29	0.083	0.707023
M79	G56	0.089	0.705971
J22	K21	0.098	0.704749
D50	B96	0.096	0.702981
B96	D12	0.075	0.701316
B96	K80	0.088	0.700822
H26	M19	0.066	0.699911
K59	K21	0.1	0.699475
J44	K29	0.098	0.698648
G47	K57	0.07	0.698182
J22	E03	0.1	0.697735
K63	K44	0.071	0.694644
K92	K21	0.084	0.694252
J98	K44	0.092	0.693276
J22	K80	0.088	0.691561
J22	M47	0.095	0.690808
K29	I10	0.068	0.688827
K31	I84	0.072	0.688677
I84	E66	0.09	0.68839
I95	M19	0.088	0.687975
K66	N39	0.097	0.684627
N39	I48	0.075	0.683361
E03	G56	0.085	0.678066
F41	K57	0.095	0.670336
D12	M10	0.099	0.666595
J18	K80	0.093	0.659906
G47	M79	0.092	0.65689
G56	K29	0.078	0.654932
J44	M54	0.099	0.653073
I25	N39	0.089	0.653059
K59	K80	0.078	0.651908
K57	E03	0.043	0.651016
F17	K62	0.098	0.648823
D64	I84	0.077	0.646349
M17	K44	0.054	0.642979
I25	K29	0.053	0.641819
M51	K21	0.083	0.639853
L98	K59	0.085	0.634732
D50	J22	0.094	0.634562
I25	H26	0.067	0.632979
M13	K80	0.091	0.628251
K20	I10	0.062	0.626271
E03	C77	0.094	0.623175
M48	K21	0.086	0.623152
J22	I21	0.095	0.619844
N17	F32	0.097	0.618433
N18	K57	0.089	0.615625
N40	I51	0.099	0.614812
K59	F17	0.093	0.61357
I49	K57	0.096	0.611414
G56	K21	0.086	0.608905
K56	E03	0.097	0.60877
M51	K29	0.087	0.605511
N18	K29	0.065	0.60464
G45	K21	0.098	0.598463
I50	M19	0.088	0.595664
K81	K21	0.099	0.590298
I84	M54	0.061	0.586552
K80	I10	0.08	0.584508
F17	K57	0.064	0.581428
I84	E03	0.092	0.580294
H40	E66	0.1	0.576593
J44	K80	0.079	0.576167
I20	K44	0.076	0.57501
I26	K44	0.092	0.573349
F17	K21	0.084	0.571562
K29	E78	0.048	0.568045
C79	I10	0.083	0.557254
K25	E78	0.076	0.554371
A09	E78	0.082	0.552599
I83	M17	0.098	0.552305
I26	M17	0.098	0.551026
K44	I10	0.063	0.549672
E66	M48	0.099	0.544875
D50	J18	0.083	0.544243
B96	M17	0.08	0.542311
K76	K21	0.098	0.542086
N48	I10	0.095	0.541967
H91	M17	0.098	0.54091
K52	J45	0.094	0.539317
N95	M13	0.099	0.537472
M06	J45	0.069	0.534537
K59	E11	0.066	0.530538
D12	E11	0.098	0.529865
N39	E78	0.043	0.528187
I21	K21	0.072	0.527508
E78	K44	0.07	0.525856
E78	I84	0.066	0.523241
M25	E78	0.071	0.517759
N32	K52	0.098	0.516052
B95	J45	0.096	0.51379
I10	I84	0.045	0.51354
K63	E11	0.072	0.513151
M47	I84	0.077	0.504735
N39	J45	0.072	0.503084
G47	M13	0.087	0.502483
I20	M19	0.078	0.501084
J22	E78	0.066	0.500111

## Sheet: Table 7
Disease 1	Disease 2	Comorbidity Association (HCUP)	Correlation
E87	I67	0.00070392	0.938132
N17	B95	0.00790223	0.937349
I50	J90	0.00600014	0.930928
N39	K52	0.0214707	0.926751
E87	B96	0.0963792	0.926664
E87	L03	0.082046	0.92356
J22	B95	0.080023	0.919264
N17	I44	0.0864808	0.916318
N17	I51	0.0199122	0.91619
I50	I69	0.0920132	0.914147
E86	K59	0.00471594	0.908937
N39	I95	0.0653749	0.897844
G62	E87	0.0374396	0.896926
N39	I67	0.0274657	0.889473
J96	I67	0.0654061	0.886618
A41	I73	0.0157149	0.886486
A41	K92	0.0834147	0.885855
N39	B37	0.0304573	0.883681
A41	J98	0.039462	0.877241
I48	N17	0.00560255	0.872812
N17	J98	0.0323698	0.866032
A41	M79	0.0124512	0.865272
N39	M54	0.0308805	0.863407
E87	K92	0.0712621	0.863395
J96	I77	0.035058	0.863026
I10	I44	0.0163111	0.861543
E87	K25	0.0419173	0.860268
N17	A04	0.069289	0.855898
N18	I44	0.0247068	0.855103
I50	J98	0.0638081	0.848515
M79	M47	0.0306806	0.848413
E86	B37	0.0468525	0.848134
J22	K63	0.0387376	0.847208
E87	M79	0.0101587	0.845921
I48	L03	0.0407939	0.84388
N17	I34	0.00524893	0.84262
N40	K40	0.0847849	0.84206
N39	J98	0.00895415	0.841007
C79	J18	0.0944535	0.839279
N39	I50	0.0188548	0.839089
N17	L02	0.0248463	0.839012
N17	I77	0.00351269	0.837718
N39	K29	0.0113642	0.836268
E66	H53	0.0388232	0.836096
M54	K59	0.0338467	0.834983
E87	L02	0.0468254	0.833859
I50	G62	0.0544463	0.829831
N35	B96	0.0690303	0.828757
E87	I08	0.0519389	0.828414
N39	G81	0.0868249	0.82455
N17	I63	0.0365551	0.821824
M19	K57	0.0306393	0.821216
N35	K59	0.0259869	0.820828
J96	K56	0.0796355	0.820476
G62	B37	0.0266491	0.820378
N39	C79	0.0625663	0.820262
N19	I48	0.00888114	0.818962
E87	I44	0.012627	0.818322
I10	I45	0.029862	0.817645
N18	I95	0.0930349	0.816677
C34	B37	0.0365939	0.814423
N19	J18	0.0924192	0.814045
I25	C67	0.0065704	0.810194
I50	K92	0.0297248	0.809116
N19	A04	0.0205748	0.807536
E03	M19	0.00017149	0.807478
J96	I35	0.0500145	0.803367
N18	I35	0.039534	0.802542
J44	L40	0.0922663	0.801397
N39	H26	0.065211	0.800409
J44	K63	0.0311338	0.798531
F41	M47	0.00028743	0.796787
M25	K59	0.0662966	0.796768
M19	K44	0.0448033	0.796078
I50	A04	0.0291771	0.794871
N35	K25	0.0866489	0.794821
N19	I10	0.0809861	0.793928
N18	I08	0.0554431	0.791862
G62	A04	0.0505873	0.791696
J96	K22	0.0639486	0.787165
E03	K59	0.0336353	0.786437
N39	E03	0.0208445	0.782215
C34	I73	0.0129671	0.781642
N39	D64	0.0925373	0.781157
E86	K22	0.00634113	0.780538
E86	G93	0.0851455	0.780499
N18	B96	0.0274856	0.780429
N18	I34	0.0254998	0.778453
C79	E87	0.0870822	0.778358
J22	M06	0.0398024	0.777121
J44	K22	0.0705344	0.776178
K21	K83	0.0961976	0.776077
E87	K22	0.077067	0.77318
E66	K85	0.00941363	0.772628
E87	K63	0.0998457	0.772457
J47	B95	0.0247416	0.772167
N17	I49	0.0398775	0.771298
G62	K31	0.015518	0.770782
K58	M43	0.0550923	0.769912
N19	M25	0.0594176	0.769436
M79	M48	0.00691835	0.768346
C79	K22	0.00643754	0.76801
N39	K31	0.0296194	0.766554
I48	I73	0.0417356	0.763304
I10	L03	0.0290537	0.762775
I48	G81	0.0838148	0.762344
E11	I20	0.0950365	0.76157
A41	K26	0.00245006	0.760448
I50	B37	0.0212734	0.760268
C79	K20	0.0316652	0.757309
E87	I34	0.0133626	0.756919
L03	G47	0.0105582	0.756798
N19	I47	0.0207662	0.756738
N35	N18	0.0306918	0.756309
J44	E87	0.0346198	0.755061
I48	J98	0.0662413	0.754247
G62	D64	0.0863745	0.753703
I48	E87	0.0578703	0.750289
I10	K25	0.0342069	0.750273
N17	K43	0.0608908	0.749353
K21	B37	0.0459125	0.748852
N39	H91	0.0328738	0.748358
K21	K80	0.0632244	0.747915
J22	I48	0.0685215	0.747126
I25	K81	0.0370528	0.747021
J44	K43	0.0621398	0.746883
N18	L03	0.0796593	0.745299
N39	I63	0.0138891	0.744796
N18	H91	0.0191791	0.744422
C79	L40	0.0995746	0.74431
C79	K92	0.016474	0.744232
N39	N18	0.031802	0.743867
N19	H53	0.0404337	0.743579
N35	H91	0.0983061	0.743536
I10	K57	0.029027	0.739063
N17	M54	0.02488	0.739059
J96	A04	0.0389465	0.737468
N18	I63	0.0540238	0.73654
E66	M25	0.0641958	0.736201
N19	I63	0.00705022	0.736161
I10	A09	0.0078102	0.735983
A41	L40	0.056281	0.735307
J90	D69	0.0870433	0.734344
M17	M47	0.0638968	0.733501
A41	N28	0.0539842	0.732793
E66	G62	0.0661606	0.732205
N19	C78	0.05902	0.73217
I25	I69	0.0683074	0.731913
J96	L30	0.0476792	0.731131
F17	I77	0.0322525	0.730764
K58	K30	0.0115909	0.729934
G47	I45	0.0204082	0.729127
I50	K81	0.00198893	0.72872
N35	K62	0.0271032	0.728368
E66	I44	0.00783417	0.727815
G62	H91	0.0342443	0.725896
N18	I45	0.026853	0.724714
J44	D12	0.0919636	0.724626
N35	E66	0.0860788	0.724392
N17	L40	0.0763924	0.723956
N18	K52	0.0231724	0.723722
I10	M25	0.0486834	0.722136
E87	F32	0.0169435	0.72165
K58	K44	0.0898313	0.720309
J47	K22	0.0146821	0.719998
N35	G93	0.0213638	0.719808
K21	B96	0.00248155	0.718126
E66	J98	0.0923035	0.716342
F41	M81	0.0713883	0.716269
I63	H02	0.00064051	0.71615
J96	I71	0.0166481	0.715355
N39	F41	0.00681048	0.714102
K21	C78	0.0140293	0.712666
E03	M81	0.0338968	0.712221
A41	J47	0.0286616	0.710506
G45	H26	0.0306476	0.710241
K21	M46	0.0569227	0.709756
I10	K52	0.0597608	0.708261
E86	K31	0.0945045	0.707896
N35	G47	0.00638387	0.707866
I10	L02	0.0393371	0.707406
N19	K56	0.0796565	0.704908
J22	I34	0.0810813	0.703869
I25	K62	0.00607068	0.703167
D69	I95	0.0632032	0.701232
C79	F41	0.0385438	0.700797
M35	A04	0.0646704	0.70071
M19	H26	0.0826473	0.699911
N19	H26	0.0874971	0.698782
J44	K29	0.0154981	0.698648
N19	K26	0.0697237	0.696982
I10	M79	0.0796434	0.6968
L03	M13	0.0490792	0.696111
I50	I26	0.035351	0.694662
I48	H53	0.0801195	0.693915
A41	F32	0.0206411	0.693607
J22	I25	0.00074544	0.693566
F41	M15	0.0911767	0.693121
K56	K66	0.0881897	0.692845
L03	D69	0.0699381	0.691969
I25	K02	0.071638	0.691883
K21	J98	0.0555847	0.689959
I10	K29	0.0895667	0.688827
I63	H35	0.00044765	0.688369
I10	K42	0.00188123	0.687275
N18	H25	0.0118766	0.686861
M35	B37	0.0527487	0.686768
N19	M54	0.0401272	0.684796
N19	K57	0.0318812	0.684277
I10	I47	0.0371566	0.684192
I10	J98	0.0137252	0.683989
E66	N28	0.0149294	0.68384
N17	I71	0.0475698	0.683435
N39	I48	0.00658573	0.683361
C79	H91	0.0793498	0.682764
K21	N30	0.0129162	0.682419
C79	K66	0.0529986	0.681231
K58	M51	0.0402356	0.681131
M17	M79	0.0697934	0.679581
E03	E87	0.0271482	0.678712
E66	K82	0.0588839	0.678688
I25	G62	0.0100643	0.678305
I50	D69	0.00757681	0.677735
J44	I47	0.00392401	0.677384
E03	I95	0.0469998	0.677352
E03	F41	0.0898414	0.675656
N35	M19	0.0249502	0.675165
L03	D64	0.0615363	0.675126
I25	K22	0.0175477	0.674799
I48	G62	0.0301764	0.674597
G47	J98	0.0635258	0.674005
E87	I49	0.0359843	0.673799
J22	E83	0.0486999	0.673186
M35	F32	0.0466622	0.672403
N81	K58	0.0686914	0.672084
I25	J98	0.0709851	0.671917
C79	M54	0.0111905	0.67075
E03	H35	0.0305751	0.670719
N19	K85	0.0998813	0.670479
N17	K20	0.0479116	0.669924
I10	H02	0.0264703	0.669692
I10	K08	0.0432974	0.669548
N17	K62	0.0350468	0.669242
K21	A04	0.0575454	0.668936
N19	M19	0.0114954	0.668812
D69	G93	0.0679238	0.668228
J22	I24	0.0806493	0.668225
L03	M19	0.0827626	0.667633
I21	I35	0.0383725	0.667275
E03	K58	0.0910674	0.666048
F41	M51	0.0401644	0.665514
M85	E03	0.0424582	0.665338
D69	I35	0.0516625	0.659604
N18	K92	0.0182154	0.659276
E66	B37	0.0648168	0.65915
J22	I49	0.0559857	0.658458
E87	N13	0.0602996	0.65842
E87	F41	0.0351999	0.658386
E66	I45	0.0942773	0.658383
I21	I08	0.0856593	0.657638
M85	F32	0.0232803	0.656249
C18	K57	0.0673149	0.655458
E78	D12	0.0620019	0.655137
N35	D64	0.0648635	0.654973
C18	K92	0.0447459	0.654556
I48	I20	0.0879182	0.653947
N39	D50	0.00881081	0.653762
N19	M46	0.0291275	0.65352
C79	I51	0.0630632	0.652627
I10	K43	0.0751094	0.651334
A41	K76	0.0725352	0.650536
N39	E83	0.0380869	0.65053
E87	N30	0.0965445	0.650139
G40	F41	0.0557073	0.64932
J96	E83	0.00525436	0.648921
J44	M19	0.0982323	0.648444
K57	N28	0.00137843	0.648319
F17	G81	0.00833741	0.646786
G45	M54	0.0202798	0.646541
N18	I24	0.059347	0.646416
I25	K92	0.0610909	0.646121
K13	L40	0.0720051	0.64505
K21	I73	0.0895724	0.644922
N35	L40	0.0908654	0.644613
N17	K02	0.0197814	0.644344
E78	I51	0.0263107	0.642842
N18	H35	0.0306998	0.641904
I25	K29	0.0853929	0.641819
I10	M48	0.0219642	0.640916
I48	K22	0.0113141	0.640511
G45	M13	0.0248445	0.640199
C79	N28	0.059078	0.639173
N17	K42	0.0459253	0.63626
J43	K59	0.0131681	0.63605
I48	K25	0.0164133	0.634871
M35	D50	0.0965216	0.634485
K21	C34	0.0309847	0.632073
J43	I95	0.0602723	0.631475
N17	E03	0.00908212	0.630458
N35	K21	0.0895371	0.630149
E66	F32	0.0349934	0.629656
K58	M48	0.079404	0.629577
E87	L98	0.00202702	0.628861
J44	G40	0.080077	0.628376
K13	C34	0.0396698	0.627496
I25	A04	0.0210141	0.626965
I10	K20	0.0642773	0.626271
G62	E83	0.0627579	0.624954
K21	M48	0.0722613	0.623152
N39	M81	0.0620247	0.622801
A41	K66	0.00780775	0.621567
G47	L40	0.00782	0.620496
M35	H53	0.0210321	0.619701
E83	B37	0.0480105	0.619609
J96	D64	0.0263207	0.619479
N17	F32	0.00930469	0.618433
I48	G93	0.0180788	0.618384
E10	B95	0.0540072	0.617974
K21	C77	0.0304245	0.616956
K21	D64	0.0512888	0.616751
N19	E03	0.0735097	0.614935
I48	L40	0.0136832	0.614128
E11	B96	0.0927068	0.613435
I25	M79	0.074364	0.613346
I50	K31	0.0178576	0.613048
E87	M84	0.0457998	0.612674
J45	K44	0.0104028	0.612006
M85	M79	0.0525552	0.608394
N40	N28	0.0842083	0.608176
K13	J44	0.0185478	0.608065
E11	H26	0.0486812	0.607813
K13	H53	0.0579481	0.607198
I10	K31	0.0594567	0.606502
E66	N32	0.0351366	0.604933
N18	K29	0.0851537	0.60464
K13	K62	0.0106882	0.60385
I25	K25	0.0885254	0.600385
E83	I47	0.0494263	0.59877
N18	M13	0.0356827	0.598716
N39	K58	0.0212137	0.59819
I10	L40	0.0247189	0.597022
G45	M19	0.00635278	0.596314
M35	K57	0.0313988	0.59464
K21	E86	0.0226322	0.594555
E03	H91	0.018957	0.594485
I21	I10	0.00013482	0.594264
I25	I80	0.0574967	0.594161
E66	M47	0.0866451	0.594071
E83	K56	0.098601	0.593676
I10	K02	0.00669766	0.590959
J96	M35	0.0353446	0.590452
E87	K81	0.0254185	0.587786
N18	K20	0.0525998	0.587259
G62	M15	0.0887069	0.58677
D50	N93	0.0452726	0.58669
F17	D12	0.0163352	0.586528
N35	H40	0.0548211	0.586432
E78	H02	0.0244175	0.586032
I48	J43	0.0263975	0.585468
E11	K29	0.0971472	0.584954
N39	K76	0.0625394	0.584372
C79	M85	0.0474444	0.583182
I10	H40	0.0136197	0.580899
E11	H40	0.0872572	0.580596
J45	F32	0.0200415	0.577084
K21	I95	0.0107663	0.576988
N18	M19	0.0022086	0.576862
K21	H35	0.0890869	0.576571
N19	D50	0.0301422	0.57546
N35	M10	0.0505271	0.573666
C34	E83	0.0488048	0.573181
I10	M47	0.00471684	0.573111
J44	I20	0.0211137	0.572707
F17	K26	0.0598569	0.572432
K13	E83	0.073207	0.571855
E83	K29	0.0194909	0.571248
I10	M46	0.0649865	0.570899
M17	F32	0.0157248	0.570225
L03	M35	0.0767391	0.568143
I48	K62	0.0909954	0.567284
I10	M15	0.0487834	0.566952
K13	F17	0.00171987	0.566601
C79	N32	0.0181711	0.563283
I10	E83	0.0874334	0.561337
E66	L30	0.0774832	0.558806
I10	N20	0.0691348	0.558025
I25	M54	0.0396498	0.557952
K50	F32	0.0981291	0.556601
E78	G56	0.0834458	0.55562
A41	K50	0.0380672	0.554699
E87	M85	0.0254843	0.554613
I50	M06	0.0399327	0.553828
E03	I50	0.0209298	0.553093
E78	A09	0.0440863	0.552599
K13	I50	0.0327157	0.551726
L03	E03	0.0636749	0.551501
E10	N30	0.0677473	0.550014
K13	M54	0.0769429	0.54921
E66	M48	0.0857253	0.544875
K50	M85	0.055335	0.544644
K50	I80	0.0662948	0.54109
E66	C18	0.0114135	0.540675
E11	K42	0.00466374	0.540318
I48	M70	0.0132819	0.540223
N18	L98	0.0986576	0.540091
N17	K50	0.010639	0.539496
N17	G56	0.032823	0.539026
J44	M81	0.0981928	0.5382
N40	H91	0.0515722	0.537469
E66	G56	0.0979204	0.535507
J45	M06	0.0908943	0.534537
J43	M19	0.010588	0.534307
M19	H40	0.0700267	0.533903
I25	D69	0.0704991	0.533721
K13	M25	0.021008	0.532444
I10	E89	0.0384969	0.532358
N19	M50	0.0821138	0.531463
E11	D12	0.0608405	0.529865
L03	D50	0.0775933	0.524242
K90	C78	0.0388502	0.523449
E78	M54	0.0641564	0.523416
K13	I24	0.0845137	0.522677
I48	H35	0.0278048	0.522371
E11	G93	0.0416816	0.521475
J45	M54	0.0520673	0.518966
L90	M81	0.0374086	0.518795
E78	M48	0.00085762	0.517681
I25	N41	0.0334521	0.516986
J22	M51	0.0609744	0.515489
E11	M79	0.0810645	0.514917
L03	M84	0.0460385	0.512969
M35	J45	0.042556	0.511777
A41	G40	0.0959624	0.511563
E78	I45	0.0760863	0.511096
K13	D12	0.0904262	0.510308
I25	K44	0.0271649	0.510162
E10	A41	0.0435937	0.508821
K90	K22	0.0671555	0.508153
F17	M47	0.0711541	0.503975
N18	K62	0.00512142	0.503701
C79	D50	0.0944585	0.503533
J44	E05	0.0207491	0.502486
F17	I24	0.0397372	0.502047
N39	M18	0.0376907	0.502011
C79	M70	0.095095	0.501439
J22	E78	0.0722016	0.500111

## Sheet: Table 8
UK Biobank Cohort
No of Participants	502616
Age in years	56.5 (8.1)
Females (Males)	273448 (229156)
Body Mass Index	27.4 (4.8)
Smoking Participants (Current/Previously/Never)	52984/173088/273581
Systolic Blood Pressure 139.8(19.7)	139.8(19.7)
Townsend Deprivation Index	-1.3 (3.1)

## Sheet: Table 9
HCUP Cohort
No of Participants	7129564
Age in years	49 (27.42)
Females (Males)	4044226 (3085338)
ZIPINC-QRTL	2.14(1.83)

[truncated: 2 more sheets: Table 10, Table 11]
